# Supplementary material for: Discovery of a Novel Chromone Enantiomer and the Precursors of Nonactic Acid from the Coral-Reef-Derived Streptomyces sp. SCSIO 66814
Source: Mar Drugs. 2024 Apr 17;22(4):181. doi: 10.3390/md22040181 (PMC11051294; doi:10.3390/md22040181)
Supplement: Supplementary file 1 [file marinedrugs-22-00181-s001.zip]

Archive with 1 entries (1 files):
- marinedrugs-2948086-supplementary.pdf
